# Supplementary material for: Analyzing the causal relationship between lipid-lowering drug target genes and epilepsy: a Mendelian randomization study
Source: Front Neurol. 2024 Mar 8;15:1331537. doi: 10.3389/fneur.2024.1331537 (PMC10957583; doi:10.3389/fneur.2024.1331537)
Supplement: Supplementary file 1 [file Table_1.XLSX]

## Sheet: Legend
Contents:
Supplementary file 1-Table 1. Phenotype descriptions and distributions
Supplementary file 1-Table 2. Information of genetic instrumental variants associated with LDL cholesterol located within 100 kb windows from gene HMGCR, PCSK9 or NPC1L1.
Supplementary file 1-Table 3. IVW-MR association between LDL cholesterol mediated by gene HMGCR, PCSK9, or NPC1L1and Epilepsy outcomes.
Supplementary file 1-Table 4. IVW-MR sensitivity analysis between LDL cholesterol mediated by gene HMGCR, PCSK9, or NPC1L1and Epilepsy outcomes.
Supplementary file 1-Table 5. IVW-MR association between LDL cholesterol mediated by gene HMGCR, PCSK9, or NPC1L1 and coronary heart disease.

## Sheet: Table1
Supplementary file 1-Table 1.Phenotype descriptions and distributions
PHENOTYPES	Consortium	First Author (Year)	Sample Size	N Cases	N Controls	Population	MRC-IEU ID:	Unit	Mean	SD
DRUG TARGET GENE:
HMGCR	GLGC (LDL Cholesterol)	Willer (2013)	173082	NA	NA	Predominant European	ieu-a-300	mg/dL	NA	38.675
PCSK9	GLGC (LDL Cholesterol)	Willer (2013)	173082	NA	NA	Predominant European	ieu-a-300	mg/dL	NA	38.675
NPC1L1	GLGC (LDL Cholesterol)	Willer (2013)	173082	NA	NA	Predominant European	ieu-a-300	mg/dL	NA	38.675
EPILEPSY
All Epilepsy	ILAE	Abou-Khalil B（2018）	44889	15212	29677	Mixed	ieu-b-8	NA	NA	NA
Generalized Epilepsy	ILAE	Abou-Khalil B（2018）	33446	3769	29677	Mixed	ieu-b-9	NA	NA	NA
Focal Epilepsy	ILAE	Abou-Khalil B（2018）	39348	9671	29677	Mixed	ieu-b-10	NA	NA	NA
JME	ILAE	Abou-Khalil B（2018）	30858	1181	29677	Mixed	ieu-b-17	NA	NA	NA
JAE	ILAE	Abou-Khalil B（2018）	30092	415	29677	Mixed	ieu-b-12	NA	NA	NA
CAE	ILAE	Abou-Khalil B（2018）	30470	793	29677	Mixed	ieu-b-13	NA	NA	NA
Focal Epilepsy (documented hippocampal sclerosis)	ILAE	Abou-Khalil B（2018）	30480	803	29677	Mixed	ieu-b-14	NA	NA	NA
Focal Epilepsy (documented lesion negative)	ILAE	Abou-Khalil B（2018）	32393	2716	29677	Mixed	ieu-b-11	NA	NA	NA
Focal Epilepsy (documented lesion other than hippocampal sclerosis)	ILAE	Abou-Khalil B（2018）	32747	3070	29677	Mixed	ieu-b-15	NA	NA	NA
Generalized Epilepsy with Tonic-clonic Seizures	ILAE	Abou-Khalil B（2018）	29905	228	29677	Mixed	ieu-b-16	NA	NA	NA
Positive controls
Coronary Artery Disease	CARDIo-GRAMplusC4D	Nikpay (2015)	184305	60801	123504	Predominantly European	ieu-a-7	binary	NA	NA

## Sheet: Table2
Supplementary file 1-Table 2.Information of genetic instrumental variants associated with LDL cholesterol located within 100 kb windows from gene HMGCR, PCSK9 or NPC1L1.
Drug Target	SNP	Chromosome	Position	Beta	SE	P	Effect Allele	Other Allele	Effect Allele Frequency	Sample size	R2	F
HMGCR
HMGCR	rs3857388	5	74620377	0.0421	0.0059	2.2e-11	C	T	0.128	172939	0.000294333	50.9161
HMGCR	rs10515198	5	74641560	0.0599	0.0061	5.99e-22	A	G	0.1029	173012	0.000557026	96.4248
HMGCR	rs12659791	5	74757758	0.0433	0.005	1.42e-18	C	T	0.1557	173018	0.000433268	74.9947
HMGCR	rs72633962	5	74569028	0.06	0.0072	3.33e-15	C	T	0.1412	83103	0.000834945	69.4428
HMGCR	rs3804231	5	74696779	0.0642	0.0053	1.88e-29	A	G	0.1319	173020	0.000847332	146.728
HMGCR	rs10066707	5	74560579	0.0497	0.0054	2.97e-19	A	G	0.4169	89888	0.000941487	84.7063
HMGCR	rs12916	5	74656539	0.0733	0.0038	7.79e-78	C	T	0.4314	168357	0.00220521	372.079
PCSK9
PCSK9	rs2495495	1	55496556	-0.0342	0.0059	3.51998e-08	C	T	0.8654	162403	0.000206854	33.6003
PCSK9	rs2479409	1	55504650	-0.0642	0.0041	2.51478e-50	A	G	0.6675	172970	0.00141552	245.187
PCSK9	rs12067569	1	55528629	0.0885	0.01	1.96607e-17	A	G	0.0343	164264	0.000476581	78.3215
PCSK9	rs10493176	1	55538552	-0.0776	0.0102	2.53513e-14	G	T	0.1148	86056	0.000672125	57.8779
PCSK9	rs11591147	1	55505647	-0.497	0.018	8.57038e-143	T	G	0.01715	77417	0.00975159	762.354
PCSK9	rs4927193	1	55509872	-0.0352	0.0056	4.26874e-11	C	T	0.1306	173009	0.000228319	39.5097
PCSK9	rs11583974	1	55551718	0.0646	0.0117	3.95103e-09	A	G	0.03034	99955	0.000304899	30.4849
PCSK9	rs2479394	1	55486064	-0.0386	0.0041	1.58416e-19	A	G	0.715	172953	0.00051222	88.6343
PCSK9	rs11206510	1	55496039	-0.0831	0.005	2.38013e-53	C	T	0.1544	172812	0.00159586	276.221
PCSK9	rs572512	1	55517344	0.0478	0.0047	5.30884e-26	T	C	0.3456	150564	0.0006865	103.432
PCSK9	rs11206514	1	55516004	0.0507	0.0041	9.94947e-33	A	C	0.6108	172996	0.000883138	152.913
PCSK9	rs585131	1	55524116	0.0637	0.005	2.69898e-35	T	C	0.8153	167769	0.000966512	162.306
NPC1L1
NPC1L1	rs7791240	7	44602589	0.0425	0.0065	1.83802e-10	C	T	0.09103	161845	0.000264081	42.751
NPC1L1	rs2073547	7	44582331	0.0485	0.0049	1.92309e-21	G	A	0.1939	169889	0.000576336	97.9684
NPC1L1	rs217386	7	44600695	-0.0363	0.0038	1.20393e-19	A	G	0.4077	173021	0.000527131	91.2517

## Sheet: Table3
Supplementary file 1-Table 3. IVW-MR association between LDL cholesterol mediated by gene HMGCR, PCSK9, or NPC1L1and Epilepsy outcomes.
Two Sample Mendelian Randomization
OUTCOME	EXPOSURE DRUG TARGET	METHOD	NSNP	BETA	SE	CI LOWER BOUND	CI UPPER BOUND	OR	OR CI LOWER BOUND	OR CI UPPER BOUND	P VALUE
EPILEPSY
All epilepsy	HMGCR	Inverse variance weighted	7	0.154004	0.0615087	0.0334474	0.274562	1.1665	1.03401	1.31595	0.01228735*
		Weighted median	7	0.113455	0.0745862	-0.0327338	0.259644	1.12014	0.967796	1.29647	0.128228
		MR Egger	7	-0.168028	0.317981	-0.79127	0.455214	0.84533	0.453269	1.57651	0.619812
	PCSK9	Inverse variance weighted	12	0.0675054	0.18706	-0.299132	0.434143	1.06984	0.741462	1.54364	0.718192
		Weighted median	12	0.129898	0.126285	-0.117622	0.377417	1.13871	0.889032	1.45851	0.303666
		MR Egger	12	-0.744069	1.88444	-4.43757	2.94943	0.475177	0.0118247	19.095	0.760594
	NPC1L1	Inverse variance weighted	3	0.176315	0.173554	-0.163852	0.516481	1.19281	0.848868	1.67612	0.309675
Generalized epilepsy	HMGCR	Inverse variance weighted	7	0.00533075	0.106186	-0.202794	0.213456	1.00534	0.816446	1.23795	0.959962
		Weighted median	7	0.0092916	0.130024	-0.252318	0.270901	1.00933	0.776997	1.31115	0.943031
		MR Egger	7	-0.519189	0.547742	-1.59276	0.554386	0.595003	0.203363	1.74087	0.386721
	PCSK9	Inverse variance weighted	12	0.29432	0.262535	-0.220248	0.808888	1.34221	0.80232	2.24541	0.262258
		Weighted median	12	0.469276	0.206834	0.0638815	0.874671	1.59884	1.06597	2.39809	0.0232772
		MR Egger	12	-1.6148	2.15533	-5.83925	2.60965	0.19893	0.00291103	13.5943	0.590655
	NPC1L1	Inverse variance weighted	3	-0.0145073	0.29245	-0.587709	0.558695	0.985598	0.555598	1.74839	0.960436
Focal epilepsy	HMGCR	Inverse variance weighted	7	0.214252	0.0716077	0.0739009	0.354603	1.23893	1.0767	1.42562	0.002771343*
		Weighted median	7	0.211443	0.0888671	0.0372635	0.385622	1.23546	1.03797	1.47053	0.0173448
		MR Egger	7	0.020773	0.370808	-0.70601	0.747556	1.02099	0.49361	2.11183	0.957495
	PCSK9	Inverse variance weighted	12	-0.0316287	0.179479	-0.383408	0.320151	0.968866	0.681535	1.37733	0.860117
		Weighted median	12	0.000364851	0.150461	-0.294538	0.295268	1.00036	0.744876	1.34349	0.998065
		MR Egger	12	-0.524686	1.90996	-4.2682	3.21883	0.591741	0.014007	24.9988	0.829324
	NPC1L1	Inverse variance weighted	3	0.254769	0.246276	-0.227933	0.737471	1.29016	0.796178	2.09064	0.300909
JME	HMGCR	Inverse variance weighted	7	-0.000999646	0.015719	-0.0318088	0.0298096	0.999001	0.968692	1.03026	0.949293
		Weighted median	7	0.0035131	0.0193759	-0.0344637	0.0414899	1.00352	0.966123	1.04236	0.856122
		MR Egger	7	-0.0866385	0.0811052	-0.245605	0.0723277	0.917009	0.782231	1.07501	0.334257
	PCSK9	Inverse variance weighted	12	0.0301023	0.0250125	-0.0189222	0.0791268	1.03056	0.981256	1.08234	0.228786
		Weighted median	12	0.0333523	0.0275169	-0.0205808	0.0872854	1.03391	0.97963	1.09121	0.225487
		MR Egger	12	-0.0755113	0.196688	-0.461021	0.309998	0.927269	0.63064	1.36342	0.766639
	NPC1L1	Inverse variance weighted	3	0.00382292	0.0432044	-0.0808577	0.0885035	1.00383	0.922325	1.09254	0.929492
JAE	HMGCR	Inverse variance weighted	7	-0.0136332	0.00986411	-0.0329668	0.00570048	0.986459	0.967571	1.00572	0.166941
		Weighted median	7	-0.0158763	0.0124082	-0.0401964	0.00844369	0.984249	0.960601	1.00848	0.200719
		MR Egger	7	-0.0662658	0.0509243	-0.166077	0.0335459	0.935882	0.846981	1.03411	0.249901
	PCSK9	Inverse variance weighted	12	0.0555986	0.0175295	0.0212408	0.0899563	1.05717	1.02147	1.09413	0.001515378*
		Weighted median	12	0.0406472	0.0198881	0.00166647	0.079628	1.04148	1.00167	1.08288	0.0409741
		MR Egger	12	-0.121791	0.123486	-0.363823	0.120241	0.885334	0.695014	1.12777	0.504399
	NPC1L1	Inverse variance weighted	3	-0.0250486	0.0271073	-0.0781788	0.0280817	0.975263	0.924799	1.02848	0.355458
CAE	HMGCR	Inverse variance weighted	7	0.00759787	0.0131151	-0.0181077	0.0333034	1.00763	0.982055	1.03386	0.562371
		Weighted median	7	0.00276517	0.0158048	-0.0282122	0.0337426	1.00277	0.972182	1.03432	0.861113
		MR Egger	7	0.0231795	0.0677351	-0.109581	0.15594	1.02345	0.896209	1.16876	0.74611
	PCSK9	Inverse variance weighted	12	0.0493175	0.0346245	-0.0185466	0.117182	1.05055	0.981624	1.12432	0.154345
		Weighted median	12	0.0625192	0.025762	0.0120257	0.113013	1.06451	1.0121	1.11965	0.0152327
		MR Egger	12	-0.119804	0.345259	-0.796512	0.556905	0.887094	0.450899	1.74526	0.787371
	NPC1L1	Inverse variance weighted	3	-0.057626	0.0360797	-0.128342	0.0130903	0.944003	0.879552	1.01318	0.110225
Focal epilepsy (documented hippocampal sclerosis)	HMGCR	Inverse variance weighted	7	-0.0235632	0.0128958	-0.048839	0.00171255	0.976712	0.952334	1.00171	0.0676695
		Weighted median	7	-0.0212786	0.0155217	-0.0517011	0.00914393	0.978946	0.949613	1.00919	0.170408
		MR Egger	7	-0.00614193	0.0725309	-0.148302	0.136019	0.993877	0.86217	1.1457	0.935802
	PCSK9	Inverse variance weighted	12	0.0127623	0.0195983	-0.0256503	0.0511749	1.01284	0.974676	1.05251	0.514921
		Weighted median	12	0.0097906	0.022499	-0.0343074	0.0538886	1.00984	0.966274	1.05537	0.663448
		MR Egger	12	0.0616673	0.154122	-0.240412	0.363747	1.06361	0.786304	1.43871	0.757696
	NPC1L1	Inverse variance weighted	3	-0.0188977	0.0337924	-0.0851309	0.0473354	0.98128	0.918392	1.04847	0.576005
Focal epilepsy (documented lesion negative)	HMGCR	Inverse variance weighted	7	0.0262627	0.0218833	-0.0166285	0.069154	1.02661	0.983509	1.0716	0.23009
		Weighted median	7	0.030824	0.0276881	-0.0234447	0.0850926	1.0313	0.976828	1.08882	0.265597
		MR Egger	7	-0.038001	0.11305	-0.25958	0.183578	0.962712	0.771376	1.20151	0.750411
	PCSK9	Inverse variance weighted	12	-0.0127023	0.0521277	-0.114873	0.0894681	0.987378	0.89148	1.09359	0.807482
		Weighted median	12	0.0112998	0.0415497	-0.0701376	0.0927372	1.01136	0.932265	1.09717	0.785654
		MR Egger	12	-0.285854	0.510993	-1.2874	0.715691	0.751372	0.275987	2.0456	0.675299
	NPC1L1	Inverse variance weighted	3	-0.0750792	0.0601024	-0.19288	0.0427216	0.92767	0.824581	1.04365	0.211596
Focal epilepsy (documented lesion other than hippocampal sclerosis)	HMGCR	Inverse variance weighted	7	0.0515473	0.0220994	0.00823239	0.0948622	1.0529	1.00827	1.09951	0.01967355*
		Weighted median	7	0.0447979	0.0278634	-0.0098143	0.0994101	1.04582	0.990234	1.10452	0.107885
		MR Egger	7	0.0771378	0.114132	-0.14656	0.300836	1.08019	0.863674	1.35099	0.529118
	PCSK9	Inverse variance weighted	12	0.0267193	0.0792483	-0.128607	0.182046	1.02708	0.879319	1.19967	0.735997
		Weighted median	12	-0.0296377	0.0497776	-0.127202	0.0679264	0.970797	0.880556	1.07029	0.551574
		MR Egger	12	0.502054	0.738889	-0.946169	1.95028	1.65211	0.388226	7.03063	0.620056
	NPC1L1	Inverse variance weighted	3	0.129719	0.0677001	-0.00297292	0.262412	1.13851	0.997031	1.30006	0.055354
Generalized epilepsy with tonic-clonic seizures	HMGCR	Inverse variance weighted	7	0.00331821	0.00737748	-0.0111416	0.0177781	1.00332	0.98892	1.01794	0.652872
		Weighted median	7	0.00080855	0.00943185	-0.0176779	0.019295	1.00081	0.982478	1.01948	0.931685
		MR Egger	7	0.00324956	0.038097	-0.0714205	0.0779196	1.00325	0.93107	1.08104	0.935335
	PCSK9	Inverse variance weighted	12	0.001275	0.0117469	-0.0217489	0.0242989	1.00128	0.978486	1.0246	0.913568
		Weighted median	12	-0.00108984	0.0131128	-0.0267909	0.0246113	0.998911	0.973565	1.02492	0.933762
		MR Egger	12	0.0272155	0.0924053	-0.153899	0.20833	1.02759	0.857359	1.23162	0.817657
	NPC1L1	Inverse variance weighted	3	0.0230048	0.0202761	-0.0167364	0.062746	1.02327	0.983403	1.06476	0.256554

## Sheet: Table4
Supplementary file 1-Table 4. IVW-MR sensitivity analysis between LDL cholesterol mediated by gene HMGCR, PCSK9, or NPC1L1and Epilepsy outcomes.
			Heterogeneity			Pleiotropy
OUTCOME	EXPOSURE DRUG TARGET	METHOD	Q	Q DF	Q PVALUE	EGGER INTERCEPT	EGGER SE	EGGER P VALUE
EPILEPSY
All epilepsy	HMGCR	Inverse variance weighted	2.04391	6	0.915617
		MR Egger	0.978391	5	0.96429	0.0192357	0.0186349	0.349281
	PCSK9	Inverse variance weighted	6.94744	2	0.03100145*
		MR Egger	5.84504	1	0.015621	0.0590179	0.135896	0.73917
	NPC1L1	Inverse variance weighted	0.867992	1	0.351512
		MR Egger				NA	NA	NA
Generalized epilepsy	HMGCR	Inverse variance weighted	2.4766	6	0.871077
		MR Egger	1.52379	5	0.910309	0.031327	0.0320933	0.373835
	PCSK9	Inverse variance weighted	4.79348	2	0.0910141
		MR Egger	2.66638	1	0.102489	0.138649	0.155233	0.535886
	NPC1L1	Inverse variance weighted	0.231	1	0.630784
		MR Egger				NA	NA	NA
Focal epilepsy	HMGCR	Inverse variance weighted	3.2307	6	0.779385
		MR Egger	2.9479	5	0.708018	0.0115601	0.0217382	0.617643
	PCSK9	Inverse variance weighted	4.72176	2	0.094337
		MR Egger	4.42211	1	0.0354762	0.0358933	0.137885	0.837878
	NPC1L1	Inverse variance weighted	1.46781	1	0.225692
		MR Egger				NA	NA	NA
JME	HMGCR	Inverse variance weighted	4.81008	6	0.568392
		MR Egger	3.65165	5	0.600575	0.00511262	0.00475015	0.330959
	PCSK9	Inverse variance weighted	0.336084	2	0.845318
		MR Egger	0.04302	1	0.835688	0.00766886	0.0141661	0.684121
	NPC1L1	Inverse variance weighted	0.313467	1	0.575561
		MR Egger				NA	NA	NA
JAE	HMGCR	Inverse variance weighted	2.94542	6	0.815665
		MR Egger	1.83556	5	0.871398	0.00314247	0.00298289	0.340337
	PCSK9	Inverse variance weighted	2.48947	2	0.288017
		MR Egger	0.391934	1	0.288017	0.0128833	0.0088955	0.38471
	NPC1L1	Inverse variance weighted	0.127552	1	0.720984
		MR Egger				NA	NA	NA
CAE	HMGCR	Inverse variance weighted	1.18859	6	0.977445
		MR Egger	1.13361	5	0.951086	-0.000930276	0.00396749	0.823916
	PCSK9	Inverse variance weighted	5.48059	2	0.0645512
		MR Egger	4.40602	1	0.0358122	0.0122776	0.0248611	0.707974
	NPC1L1	Inverse variance weighted	0.0281697	1	0.86671
		MR Egger				NA	NA	NA
Focal epilepsy (documented hippocampal sclerosis)	HMGCR	Inverse variance weighted	6.5903	6	0.360402
		MR Egger	6.51223	5	0.259515	-0.00104013	0.0042485	0.816323
	PCSK9	Inverse variance weighted	0.15089	2	0.92733
		MR Egger	0.0485478	1	0.82561	-0.0035499	0.0110966	0.802889
	NPC1L1	Inverse variance weighted	0.232672	1	0.62955
		MR Egger				NA	NA	NA
Focal epilepsy (documented lesion negative)	HMGCR	Inverse variance weighted	3.56438	6	0.735386
		MR Egger	3.22866	5	0.664781	0.00383698	0.0066222	0.587436
	PCSK9	Inverse variance weighted	4.44837	2	0.108155
		MR Egger	3.4472	1	0.063359	0.0198125	0.0367636	0.685323
	NPC1L1	Inverse variance weighted	0.0116585	1	0.914016
		MR Egger				NA	NA	NA
Focal epilepsy (documented lesion other than hippocampal sclerosis)	HMGCR	Inverse variance weighted	1.28613	6	0.972417
		MR Egger	1.2339	5	0.941584	-0.0015279	0.00668535	0.828276
	PCSK9	Inverse variance weighted	10.0925	2	0.006433377*
		MR Egger	7.1041	1	0.00769078	-0.0344632	0.0531362	0.633703
	NPC1L1	Inverse variance weighted	1.24535	1	0.264442
		MR Egger				NA	NA	NA
Generalized epilepsy with tonic-clonic seizures	HMGCR	Inverse variance weighted	3.71487	6	0.715197
		MR Egger	3.71487	5	0.591153	4.09909e-06	0.0022316	0.998605
	PCSK9	Inverse variance weighted	0.17134	2	0.917897
		MR Egger	0.0912389	1	0.762608	-0.00188357	0.00665521	0.824415
	NPC1L1	Inverse variance weighted	0.00853784	1	0.92638
		MR Egger				NA	NA	NA

## Sheet: Table5
Supplementary file 1-Table 5. IVW-MR association between LDL cholesterol mediated by gene HMGCR, PCSK9, or NPC1L1 and coronary heart disease.
OUTCOME	EXPOSURE DRUG TARGET	METHOD	NSNP	BETA	SE	CI LOWER BOUND	CI UPPER BOUND	OR	OR CI LOWER BOUND	OR CI UPPER BOUND	P VALUE	Heterogeneity			Pleiotropy
POSITIVE CONTROL:												Q	Q DF	Q PVALUE	EGGER INTERCEPT	EGGER SE	EGGER P VALUE
Corary artery disease	HMGCR	Inverse variance weighted	7	0.367613	0.0776195	0.215479	0.519747	1.44428	1.24046	1.6816	2.17884e-06	4.68526	6	0.584766
		Weighted median	7	0.402961	0.103963	0.199194	0.606728	1.49625	1.22042	1.83442	0.000106185
		MR Egger	7	0.854178	0.401851	0.0665505	1.6418	2.34944	1.06882	5.16448	0.0868859	3.16238	5	0.674967	-0.0289722	0.0234773	0.272021
Corary artery disease	PCSK9	Inverse variance weighted	12	0.510212	0.0733668	0.366414	0.654011	1.66565	1.44255	1.92324	3.54397e-12	16.9529	11	0.109277
		Weighted median	12	0.51144	0.0854266	0.344004	0.678876	1.66769	1.41058	1.97166	2.13886e-09
		MR Egger	12	0.550531	0.147984	0.260482	0.84058	1.73417	1.29756	2.31771	0.00397397	16.7828	10	0.0793112	-0.00311903	0.00979689	0.756754
Corary artery disease	NPC1L1	Inverse variance weighted	3	0.503973	0.163661	0.183197	0.82475	1.65528	1.20105	2.28131	0.00207443	0.209372	2	0.900607
		Weighted median	3	0.501633	0.181904	0.145102	0.858164	1.65142	1.15616	2.35883	0.0058212
		MR Egger	3	-0.0676392	1.26485	-2.54674	2.41146	0.934598	0.078337	11.1502	0.965988	0.00166021	1	0.967499	0.0241019	0.0528836	0.727763
